# Supplementary material for: Smartphone-Based Device for Colorimetric Detection of MicroRNA Biomarkers Using Nanoparticle-Based Assay
Source: Sensors (Basel). 2021 Dec 1;21(23):8044. doi: 10.3390/s21238044 (PMC8659705; doi:10.3390/s21238044)
Supplement: Supplementary file 1 [file sensors-21-08044-s001.zip]

Archive with 1 entries (1 files):
- sensors-1462930-supplementary.pdf
